# Supplementary material for: Monitoring Wheat Growth Using a Portable Three-Band Instrument for Crop Growth Monitoring and Diagnosis
Source: Sensors (Basel). 2020 May 20;20(10):2894. doi: 10.3390/s20102894 (PMC7285128; doi:10.3390/s20102894)
Supplement: Supplementary file 1 [file sensors-20-02894-s001.zip]

Archive with 2 entries (1 files):
- Supplementary File/
- Supplementary File/data.xlsx
