# Supplementary material for: Monitoring Wheat Growth Using a Portable Three-Band Instrument for Crop Growth Monitoring and Diagnosis
Source: Sensors (Basel). 2020 May 20;20(10):2894. doi: 10.3390/s20102894 (PMC7285128; doi:10.3390/s20102894)
Supplement: Supplementary file 1 [file sensors-20-02894-s001.zip › Supplementary File/data.xlsx]

## Sheet: vegetation index
CGMD-NDVI(660,730)	CGMD-NDVI(660,815)	CGMD-NDVI(730,815)	CGMD-RVI(660,730)	CGMD-RVI(660,815)	CGMD-RVI(730,815)	CGMD-DVI(660,730)	CGMD-DVI(660,815)	CGMD-DVI(730,815)	CGMD-TVI1	CGMD-TVI2		ASD-NDVI(660,730)	ASD-NDVI(660,815)	ASD-NDVI(730,815)	ASD-RVI(660,730)	ASD-RVI(660,815)	ASD-RVI(730,815)	ASD-DVI(660,730)	ASD-DVI(660,815)	ASD-DVI(730,815)	ASD-TVI1	ASD-TVI2
0.524103	0.66786	0.221174	3.20259	5.02155	1.56797	0.170333	0.311	0.140667	0.409985	0.451667		0.807343	0.886281	0.277495	9.38116	16.5873	1.76815	0.235246	0.43751	0.202264	0.523315	0.639774
0.360089	0.504745	0.176788	2.12544	3.03833	1.42951	0.107667	0.195	0.0873333	0.320712	0.282333		0.649686	0.721335	0.134842	4.70916	6.17709	1.31172	0.241676	0.337321	0.0956451	0.367873	0.432966
0.48118	0.655172	0.254098	2.8549	4.8	1.68132	0.157667	0.323	0.165333	0.426989	0.488333		0.845379	0.910746	0.284109	11.9349	21.4079	1.79372	0.305765	0.570652	0.264887	0.535974	0.83554
0.527936	0.692193	0.25885	3.23671	5.49758	1.69851	0.154333	0.310333	0.156	0.443704	0.466333		0.856293	0.918262	0.289986	12.9172	23.4685	1.81685	0.28993	0.546631	0.256701	0.542606	0.803332
0.524941	0.691596	0.261645	3.21	5.485	1.70872	0.147333	0.299	0.151667	0.445323	0.450667		0.824078	0.894385	0.267369	10.3687	17.9366	1.72989	0.275407	0.49788	0.222473	0.518704	0.720353
0.272321	0.423009	0.170306	1.74847	2.46626	1.41053	0.0813333	0.159333	0.078	0.284345	0.237333		0.577809	0.649974	0.115567	3.73719	4.71385	1.26134	0.207088	0.280979	0.0738915	0.331137	0.354871
0.267373	0.408745	0.158718	1.7299	2.38264	1.37732	0.0756667	0.143333	0.0676667	0.271557	0.211		0.522619	0.595931	0.106473	3.18952	3.94966	1.23832	0.187968	0.253225	0.0652564	0.306877	0.318481
0.282983	0.461594	0.205447	1.78933	2.71467	1.51714	0.0986667	0.214333	0.115667	0.32122	0.33		0.796945	0.871718	0.244927	8.84955	14.5907	1.64875	0.272163	0.471222	0.199059	0.495296	0.670281
0.494898	0.629907	0.196159	2.9596	4.40404	1.48805	0.129333	0.224667	0.0953333	0.379747	0.32		0.734112	0.822555	0.223253	6.52197	10.2711	1.57484	0.234516	0.393739	0.159223	0.463944	0.552961
0.280363	0.454858	0.2	1.77918	2.66877	1.5	0.0823333	0.176333	0.094	0.315196	0.270333		0.68624	0.794369	0.237711	5.3743	8.72614	1.62368	0.198957	0.351409	0.152452	0.464942	0.503861
0.394366	0.548161	0.196211	2.30233	3.42636	1.48822	0.112	0.208667	0.0966667	0.349618	0.305333		0.726163	0.829658	0.260343	6.30362	10.7411	1.70396	0.228875	0.420371	0.191496	0.492554	0.611868
0.218527	0.266444	0.0508788	1.55927	1.72644	1.10721	0.0613333	0.0796667	0.0183333	0.148635	0.098		0.443591	0.516885	0.0950976	2.59448	3.1398	1.21018	0.133137	0.17867	0.0455332	0.271936	0.224204
0.0889831	0.173871	0.0862222	1.19535	1.42093	1.18872	0.028	0.0603333	0.0323333	0.128347	0.0926667		0.382717	0.450884	0.0823834	2.24	2.64222	1.17956	0.102651	0.135947	0.0332964	0.239832	0.169244
0.174641	0.332043	0.167091	1.42319	1.9942	1.40122	0.0486667	0.114333	0.0656667	0.244123	0.18		0.569518	0.672844	0.167519	3.64595	5.11329	1.40246	0.168432	0.261838	0.0934058	0.37523	0.355244
0.272283	0.354978	0.0915432	1.74832	2.10067	1.20154	0.0743333	0.109333	0.035	0.209078	0.144333		0.35126	0.429346	0.0919542	2.0829	2.50475	1.20253	0.110032	0.152896	0.0428641	0.238076	0.19576
0.405128	0.562264	0.203488	2.36207	3.56897	1.51095	0.105333	0.198667	0.0933333	0.359606	0.292		0.703366	0.804904	0.234035	5.74231	9.25136	1.61108	0.190621	0.331669	0.141048	0.46585	0.472717
0.159221	0.273267	0.119234	1.37875	1.75204	1.27075	0.0463333	0.092	0.0456667	0.191292	0.137667		0.429193	0.502923	0.0940261	2.50381	3.02352	1.20757	0.13036	0.175412	0.0450522	0.266284	0.220464
0.318352	0.485876	0.198178	1.93407	2.89011	1.49432	0.085	0.172	0.087	0.326608	0.259		0.630102	0.743159	0.212621	4.40689	6.78693	1.54007	0.173769	0.295163	0.121394	0.430276	0.416558
0.402469	0.571302	0.219244	2.34711	3.66529	1.56162	0.108667	0.215	0.106333	0.373065	0.321333		0.685105	0.796235	0.244514	5.35132	8.81525	1.6473	0.174398	0.31323	0.138832	0.470322	0.452062
0.35082	0.526693	0.215736	2.08081	3.22559	1.55016	0.107	0.220333	0.113333	0.353585	0.333667		0.648859	0.772005	0.246748	4.69572	7.77214	1.65516	0.174176	0.319165	0.144989	0.46368	0.464155
0.507599	0.664596	0.236923	3.06173	4.96296	1.62097	0.167	0.321	0.154	0.419241	0.475		0.883763	0.938765	0.322867	16.2062	31.6609	1.95363	0.24045	0.484829	0.244379	0.572665	0.729208
0.474026	0.582474	0.149813	2.80247	3.79012	1.35242	0.146	0.226	0.08	0.331887	0.306		0.74447	0.810517	0.166537	6.82686	9.55505	1.39963	0.22649	0.332535	0.106045	0.418876	0.438579
0.512048	0.69606	0.285917	3.09877	5.58025	1.8008	0.17	0.371	0.201	0.462783	0.572		0.878363	0.936602	0.328431	15.4424	30.5467	1.9781	0.280898	0.574668	0.29377	0.575875	0.868438
0.474026	0.666667	0.281646	2.80247	5	1.78414	0.146	0.324	0.178	0.449016	0.502		0.889098	0.943155	0.334838	17.0339	34.1833	2.00679	0.253209	0.524035	0.270827	0.582552	0.794862
0.512048	0.684211	0.265007	3.09877	5.33333	1.72112	0.17	0.351	0.181	0.444816	0.532		0.875842	0.931969	0.305468	15.1085	28.3984	1.87964	0.285453	0.554345	0.268892	0.558099	0.823238
0.406897	0.554404	0.190476	2.37209	3.48837	1.47059	0.118	0.214	0.096	0.348315	0.31		0.669746	0.738407	0.135841	5.05594	6.64547	1.31439	0.254311	0.353975	0.0996646	0.373962	0.45364
0.452229	0.646091	0.273885	2.65116	4.65116	1.75439	0.142	0.314	0.172	0.436266	0.486		0.865967	0.926872	0.308599	13.9217	26.3493	1.89268	0.328223	0.643894	0.315671	0.558662	0.959566
0.21194	0.323077	0.119306	1.53788	1.95455	1.27094	0.071	0.126	0.055	0.212691	0.181		0.620404	0.690118	0.12191	4.26877	5.45408	1.27767	0.267122	0.363985	0.0968629	0.348607	0.460848
0.392226	0.57	0.228963	2.2907	3.65116	1.59391	0.111	0.228	0.117	0.378705	0.345		0.815736	0.885594	0.251663	9.85396	16.4817	1.67259	0.33253	0.581448	0.248918	0.504581	0.830365
0.405405	0.62439	0.293204	2.36364	4.32468	1.82967	0.105	0.256	0.151	0.44	0.407		0.842835	0.912547	0.301947	11.7255	21.8693	1.86511	0.318003	0.618761	0.300758	0.549254	0.919519
0.45	0.594737	0.197628	2.63636	3.93506	1.49261	0.126	0.226	0.1	0.367946	0.326		0.843801	0.906694	0.26771	11.8042	20.4349	1.73116	0.318522	0.572968	0.254446	0.52289	0.827414
0.45	0.62439	0.242537	2.63636	4.32468	1.64039	0.126	0.256	0.13	0.408034	0.386		0.855762	0.921483	0.310838	12.866	24.4721	1.90207	0.318233	0.629495	0.311262	0.558479	0.940757
0.185668	0.264706	0.0831234	1.456	1.72	1.18132	0.057	0.09	0.033	0.166893	0.123		0.69402	0.751012	0.119035	5.53637	7.0325	1.27024	0.252813	0.336193	0.0833799	0.365443	0.419573
0.488372	0.616915	0.183971	2.90909	4.22078	1.45089	0.147	0.248	0.101	0.366982	0.349		0.836963	0.903689	0.273863	11.2672	19.7661	1.7543	0.294647	0.538546	0.2439	0.526357	0.782446
0.288256	0.388379	0.112745	1.81	2.27	1.25414	0.081	0.127	0.046	0.235374	0.173		0.583106	0.647147	0.102854	3.79738	4.66809	1.22929	0.22255	0.29182	0.0692707	0.321136	0.361091
0.215569	0.36253	0.15942	1.54962	2.1374	1.37931	0.072	0.149	0.077	0.252796	0.226		0.747185	0.833785	0.229704	6.91093	11.0326	1.5964	0.272612	0.462704	0.190093	0.472186	0.652797
0.192982	0.262032	0.0727273	1.47826	1.71014	1.15686	0.066	0.098	0.032	0.159705	0.13		0.668476	0.730935	0.122136	5.03275	6.43316	1.27826	0.248628	0.334966	0.086338	0.361582	0.421304
0.45	0.601036	0.207031	2.63636	4.01299	1.52217	0.126	0.232	0.106	0.376392	0.338		0.835898	0.898656	0.252229	11.1875	18.7348	1.67461	0.317568	0.552833	0.235265	0.509133	0.788098
0.21194	0.331646	0.128755	1.53788	1.99242	1.29557	0.071	0.131	0.06	0.221835	0.191		0.546829	0.616802	0.105585	3.41335	4.21923	1.2361	0.184819	0.246535	0.0617161	0.313194	0.308251
0.45	0.595801	0.199211	2.63636	3.94805	1.49754	0.126	0.227	0.101	0.369369	0.328		0.811464	0.885822	0.264442	9.60807	16.5165	1.71903	0.254399	0.458568	0.204169	0.51385	0.662737
0.483221	0.634204	0.217699	2.87013	4.46753	1.55656	0.144	0.267	0.123	0.395538	0.39		0.823625	0.894712	0.2702	10.3395	17.9956	1.74048	0.294043	0.535087	0.241044	0.52084	0.776131
0.488372	0.685072	0.295597	2.90909	5.35065	1.83929	0.147	0.335	0.188	0.464889	0.523		0.841992	0.909148	0.286373	11.6576	21.0138	1.80258	0.32133	0.603422	0.282092	0.537074	0.885515
0.490775	0.642487	0.22158	2.92754	4.5942	1.56931	0.133	0.248	0.115	0.401105	0.363		0.778775	0.860338	0.247168	8.04056	13.3203	1.65664	0.270177	0.472782	0.202605	0.493258	0.675387
0.44186	0.622047	0.248485	2.58333	4.29167	1.66129	0.152	0.316	0.164	0.410959	0.48		0.844892	0.9111	0.287588	11.8943	21.4972	1.80736	0.273658	0.51488	0.241222	0.538574	0.756102
0.316294	0.442708	0.146998	1.92523	2.58879	1.34466	0.099	0.17	0.071	0.27797	0.241		0.659371	0.739172	0.155675	4.87149	6.66789	1.36876	0.181456	0.265653	0.0841967	0.388618	0.349849
0.40056	0.611615	0.279539	2.33645	4.14953	1.776	0.143	0.337	0.194	0.426506	0.531		0.855355	0.927652	0.350058	12.8269	26.644	2.0772	0.220705	0.47855	0.257845	0.587963	0.736395
0.415789	0.619211	0.273954	2.42342	4.25225	1.75465	0.158	0.361	0.203	0.425982	0.564		0.852869	0.923754	0.334114	12.5934	25.2311	2.00352	0.243956	0.509887	0.265931	0.575575	0.775817
0.443478	0.614458	0.235023	2.59375	4.1875	1.61446	0.153	0.306	0.153	0.399478	0.459		0.843719	0.910196	0.286476	11.7974	21.2707	1.80299	0.263457	0.494603	0.231146	0.537488	0.72575
0.307443	0.436842	0.149474	1.88785	2.5514	1.35149	0.095	0.166	0.071	0.277193	0.237		0.581535	0.663457	0.133386	3.77937	4.94278	1.30783	0.173864	0.246642	0.0727775	0.348191	0.319419
0.324503	0.430168	0.122807	1.96078	2.5098	1.28	0.098	0.154	0.056	0.257985	0.21		0.624634	0.694325	0.123065	4.32813	5.5429	1.28067	0.188462	0.257251	0.068789	0.35078	0.32604
0.372434	0.590822	0.28	2.18692	3.88785	1.77778	0.127	0.309	0.182	0.418585	0.491		0.846857	0.919734	0.329587	12.0597	23.9172	1.98324	0.243005	0.50354	0.260535	0.571069	0.764075
0.444444	0.612403	0.230769	2.6	4.16	1.6	0.16	0.316	0.156	0.395973	0.472		0.817662	0.889451	0.263226	9.96863	17.0916	1.71454	0.254617	0.456836	0.202219	0.514144	0.659055
0.121212	0.209091	0.0901639	1.27586	1.52874	1.1982	0.048	0.092	0.044	0.146552	0.136		0.672387	0.733187	0.119916	5.10477	6.49588	1.27251	0.220378	0.295063	0.0746858	0.360641	0.369749
0.363095	0.5	0.167273	2.14019	3	1.40175	0.122	0.214	0.092	0.312883	0.306		0.815086	0.88249	0.240131	9.81584	16.0198	1.63203	0.271972	0.463366	0.191394	0.49524	0.65476
0.444776	0.605096	0.219355	2.60215	4.06452	1.56198	0.149	0.285	0.136	0.385885	0.421		0.845875	0.918836	0.327504	11.9765	23.6415	1.974	0.244783	0.504921	0.260138	0.569314	0.76506
0.372434	0.537797	0.20678	2.18692	3.3271	1.52137	0.127	0.249	0.122	0.352327	0.371		0.837659	0.900654	0.256535	11.3198	19.1316	1.69011	0.253545	0.445472	0.191928	0.512889	0.6374
0.391813	0.578093	0.240829	2.28846	3.74038	1.63445	0.134	0.285	0.151	0.389286	0.436		0.837741	0.913579	0.323186	11.3259	22.1425	1.95502	0.257447	0.527126	0.269679	0.564538	0.796805
0.180233	0.265625	0.0896861	1.43972	1.7234	1.19704	0.062	0.102	0.04	0.171084	0.142		0.621217	0.682969	0.107258	4.28007	5.30853	1.24029	0.196628	0.258279	0.0616516	0.33572	0.319931
0.408451	0.577465	0.221184	2.38095	3.73333	1.568	0.145	0.287	0.142	0.376646	0.429		0.851293	0.914943	0.287862	12.4492	22.5138	1.80845	0.260694	0.48986	0.229165	0.540014	0.719025
0.100817	0.185185	0.0859729	1.22424	1.45455	1.18812	0.037	0.075	0.038	0.133412	0.113		0.590362	0.65088	0.0982845	3.88236	4.72869	1.21799	0.175329	0.22681	0.0514809	0.319045	0.27829
0.209302	0.334783	0.134935	1.52941	2.00654	1.31197	0.081	0.154	0.073	0.226773	0.227		0.808773	0.87819	0.23958	9.4588	15.419	1.63012	0.277751	0.473459	0.195708	0.493482	0.669167
0.145251	0.251834	0.110629	1.33987	1.6732	1.24878	0.052	0.103	0.051	0.177011	0.154		0.517072	0.584001	0.0958832	3.1414	3.80771	1.2121	0.273446	0.35853	0.0850835	0.295489	0.443613
0.327044	0.5	0.206767	1.97196	3	1.52133	0.104	0.214	0.11	0.3375	0.324		0.802587	0.874423	0.240901	9.13102	14.9265	1.6347	0.386015	0.661153	0.275138	0.493247	0.936291
0.384615	0.583166	0.255962	2.25	3.79808	1.68803	0.13	0.291	0.161	0.400709	0.452		0.828815	0.901622	0.28809	10.6832	19.3297	1.80935	0.405577	0.767729	0.362151	0.535851	1.12988
0.146739	0.232274	0.0885529	1.34395	1.6051	1.19431	0.054	0.095	0.041	0.155963	0.136		0.569334	0.63937	0.110122	3.64397	4.54584	1.2475	0.275728	0.369781	0.0940526	0.323808	0.463833
0.329377	0.546185	0.264368	1.9823	3.40708	1.71875	0.111	0.272	0.161	0.391147	0.433		0.818798	0.897776	0.298137	10.0374	18.5648	1.84956	0.313246	0.608813	0.295567	0.541702	0.904381
0.372434	0.570281	0.2512	2.18692	3.65421	1.67094	0.127	0.284	0.157	0.392698	0.441		0.845574	0.916704	0.31633	11.9512	23.0108	1.92539	0.287652	0.578149	0.290497	0.560772	0.868646
0.320513	0.46056	0.1643	1.9434	2.70755	1.3932	0.1	0.181	0.081	0.295711	0.262		0.750064	0.814212	0.164783	7.00203	9.76495	1.39459	0.390884	0.57082	0.179936	0.418709	0.750755
0.401198	0.601594	0.264151	2.34	4.02	1.71795	0.134	0.302	0.168	0.413005	0.47		0.832474	0.908824	0.313646	10.9385	20.9357	1.91395	0.249386	0.500246	0.25086	0.556272	0.751106
0.414493	0.616698	0.271642	2.41584	4.21782	1.7459	0.143	0.325	0.182	0.423559	0.507		0.845192	0.922667	0.35189	11.9192	24.8622	2.08589	0.276649	0.604573	0.327924	0.587533	0.932497
0.494118	0.680297	0.280453	2.95349	5.25581	1.77953	0.168	0.366	0.198	0.453376	0.564		0.843468	0.922271	0.354818	11.7769	24.7304	2.0999	0.27154	0.59792	0.326381	0.589415	0.924301
0.435294	0.627907	0.26506	2.54167	4.375	1.72131	0.148	0.324	0.176	0.423729	0.5		0.845925	0.918263	0.324068	11.9807	23.4687	1.95888	0.312412	0.639259	0.326846	0.566719	0.966105
0.329154	0.459596	0.153693	1.98131	2.70093	1.36321	0.105	0.182	0.077	0.28874	0.259		0.566553	0.653567	0.138179	3.61418	4.77313	1.32067	0.243465	0.351401	0.107936	0.3483	0.459337
0.345566	0.436842	0.107505	2.05607	2.5514	1.24091	0.113	0.166	0.053	0.250859	0.219		0.526981	0.61419	0.128944	3.22816	4.1839	1.29606	0.207177	0.296043	0.0888657	0.328648	0.384908
0.146739	0.232274	0.0885529	1.34395	1.6051	1.19431	0.054	0.095	0.041	0.155963	0.136		0.627169	0.696453	0.123016	4.36436	5.58876	1.28054	0.314781	0.42934	0.114559	0.351421	0.543899
0.33123	0.494033	0.194656	1.99057	2.95283	1.48341	0.105	0.207	0.102	0.327678	0.309		0.828401	0.899529	0.279122	10.655	18.9063	1.77439	0.243233	0.451101	0.207867	0.52878	0.658968
0.307443	0.474201	0.195219	1.88785	2.80374	1.48515	0.095	0.193	0.098	0.320132	0.291		0.811271	0.884488	0.259229	9.59721	16.3142	1.69989	0.255656	0.455399	0.199744	0.509679	0.655143
0.474453	0.673469	0.292469	2.80556	5.125	1.82673	0.13	0.297	0.167	0.458498	0.464		0.834302	0.915729	0.345021	11.0701	22.7329	2.05353	0.228417	0.49296	0.264542	0.580431	0.757502
0.152542	0.236641	0.0872483	1.36	1.62	1.19118	0.054	0.093	0.039	0.157143	0.132		0.594536	0.665787	0.117932	3.93262	4.9842	1.2674	0.1772	0.240741	0.0635405	0.337949	0.304281
0.352564	0.550111	0.245081	2.08911	3.44554	1.64929	0.11	0.247	0.137	0.380952	0.384		0.816399	0.895945	0.296203	9.89319	18.2206	1.84173	0.225703	0.437046	0.211343	0.539734	0.64839
0.0744681	0.147059	0.0733945	1.16092	1.34483	1.15842	0.028	0.06	0.032	0.109005	0.092		0.471921	0.543832	0.0967391	2.78731	3.38435	1.2142	0.165365	0.220604	0.0552392	0.282436	0.275844
0.284848	0.435407	0.171875	1.79661	2.54237	1.41509	0.094	0.182	0.088	0.290323	0.27		0.784377	0.868546	0.264072	8.27546	14.2144	1.71766	0.251803	0.457349	0.205547	0.507989	0.662896
0.21194	0.324808	0.121212	1.53788	1.96212	1.27586	0.071	0.127	0.056	0.214537	0.183		0.559638	0.630952	0.110241	3.54171	4.41935	1.2478	0.269409	0.362434	0.0930251	0.32114	0.455459
0.399417	0.59127	0.25117	2.3301	3.8932	1.67083	0.137	0.298	0.161	0.400873	0.459		0.783975	0.864954	0.251568	8.2582	13.8098	1.67225	0.323903	0.571648	0.247745	0.497899	0.819393
0.415929	0.591753	0.233227	2.42424	3.89899	1.60833	0.141	0.287	0.146	0.389739	0.433		0.827507	0.908097	0.324251	10.5947	20.7622	1.95968	0.320478	0.66009	0.339612	0.563445	0.999702
0.259259	0.390863	0.146444	1.7	2.28333	1.34314	0.084	0.154	0.07	0.256881	0.224		0.488247	0.559035	0.0973639	2.90813	3.53551	1.21573	0.226867	0.301458	0.0745919	0.288081	0.37605
0.469091	0.643902	0.250464	2.76712	4.61644	1.66832	0.129	0.264	0.135	0.420443	0.399		0.764137	0.867457	0.306457	7.4795	14.0894	1.88374	0.271553	0.548572	0.27702	0.537378	0.825592
0.45	0.646789	0.27758	2.63636	4.66234	1.76847	0.126	0.282	0.156	0.438878	0.438		0.752245	0.849815	0.270476	7.0725	12.3169	1.74151	0.266032	0.495784	0.229752	0.506363	0.725536
0.416667	0.570332	0.201566	2.42857	3.65476	1.5049	0.12	0.223	0.103	0.361419	0.326		0.793117	0.889296	0.326378	8.66731	17.0661	1.96902	0.216824	0.454334	0.23751	0.558566	0.691845
0.32964	0.524558	0.235669	1.98347	3.20661	1.61667	0.119	0.267	0.148	0.364996	0.415		0.790854	0.878837	0.288499	8.56269	15.5067	1.81096	0.217579	0.417359	0.19978	0.528654	0.617139
0.32964	0.444954	0.135135	1.98347	2.60331	1.3125	0.119	0.194	0.075	0.271443	0.269		0.581372	0.677914	0.159341	3.77751	5.20951	1.37909	0.201819	0.305871	0.104052	0.371237	0.409922

## Sheet: growth index
LAI	LDW	LNC	LNA
2.22	39.6	199.52	426.996
1.38	31.1	62.176	194.068
2.62	43.5	145.928	335.124
2.87	45.4	176.32	381.176
2.42	42.3	140.244	324.22
1.48	27.4667	80.736	265.756
1.53	27.3	63.104	190.472
2.4	42.7	145.348	277.704
2.02	41.2667	154.976	465.508
1.43	44.5	95.172	225.808
1.65	42.9667	105.424	226.072
0.7	27.9667	36.564	101.992
0.55	28.3667	49.148	135.3
0.95	45.6	72.204	170.896
0.85	30.2	153.544	232.084
1.97	43.2333	115.056	261.256
1.22	32	83.436	269.28
1.85	43.0667	82.484	157.284
2.35	45.2333	151.028	357.068
2.61	45.5	130.22	276.964
3.51	42.2333	252.59	575.36
1.93	26.6	127.6	493.58
3.88	42.7667	346.84	913.79
3.82	45.6	371.49	861.3
3.24	39.9	262.45	638
1.57	31.2	169.65	623.21
3.08	42.7333	238.67	617.99
0.79	29.7333	53.35	190.85
1.38	45.6333	164.12	415.58
1.76	39.4667	192.83	484.88
1.45	44.6667	210.98	550.77
1.99	47.6333	175.12	409.31
0.69	31.8333	61.71	179.85
1.71	45.2667	168.19	404.91
0.74	26.9333	65.56	212.41
1.22	46.2	121.44	323.07
1.13	29.7	74.8	241.4
1.88	46.5	176.63	435.2
1.22	28.7	116.11	393.38
2.44	45.2	208.42	492.83
2.46	41.3333	221.68	607.24
2.71	47.1667	365.5	828.24
2.69	44.7333	258.23	675.24
4.66	40.3667	302.18	1294.56
2.22	31.2667	132.53	897.55
5.48	46.9333	257.81	1061.98
5.18	48.5667	267.96	1174.21
4.34	48	269.12	1148.11
1.85	28.9333	96.28	446.89
1.83	26.5333	95.7	587.83
4.67	49.0667	271.73	992.67
3.79	38.3667	162.4	878.7
1.15	34.2667	37.51	131.12
2.24	47.3667	117.92	575.19
3.08	47.9	145.31	602.47
2.19	48.9	128.92	520.41
3.07	50.6667	191.62	708.95
0.95	31	27.83	108.57
2.69	47.1	104.61	438.46
0.8	23.7667	40.59	163.13
1.8	42.9333	63.69	259.6
1.29	31.4	45.05	191.59
2.64	43.6	142.12	629.68
3.54	49.3667	224.06	710.43
1.28	28.5667	47.77	222.02
3.36	47.2667	184.11	711.28
3.84	48.8	157.93	531.08
2.15	34.3333	86.53	517.65
5	42.8333	261.58	1478.71
5.54	49.6	278.98	1386.78
5.45	49.5667	330.31	1577.02
4.39	39.4667	157.47	948.01
2.13	28.5333	78.59	595.08
2.14	29.5667	62.06	471.54
1.23	34.2	46.64	249.59
2.64	44.9	104.61	643.94
2.5	42.4333	94.6	592.68
3.69	52.1	206.91	922.46
1.14	33.3	55.88	348.59
2.97	52.4	197.67	926.64
1.02	28.9333	57.75	411.95
2.28	39.4333	79.86	471.79
1.36	30	59.5	354.62
3.04	43.8333	209.27	1282.65
3.92	49.5333	157.76	628.15
1.45	29.0333	48.62	340.51
3.55	48.8	191.59	859.18
3.57	43.1333	132.26	845.75
4.15	49.7667	172.04	825.52
3.42	46.3333	214.37	1241.85
2.06	33	91.46	683.4
